# Supplementary material for: The Effect of Ethanolic Extract of Brazilian Green Propolis and Artepillin C on Cytokine Secretion by Stage IV Glioma Cells Under Hypoxic and Normoxic Conditions
Source: Pharmaceuticals (Basel). 2025 Mar 9;18(3):389. doi: 10.3390/ph18030389 (PMC11944379; doi:10.3390/ph18030389)
Supplement: Supplementary file 1 [file pharmaceuticals-18-00389-s001.zip]

Archive with 1 entries (1 files):
- pharmaceuticals-3504934-supplementary.pdf
